# Supplementary material for: Poker-DVS and MNIST-DVS. Their History, How They Were Made, and Other Details
Source: Front Neurosci. 2015 Dec 22;9:481. doi: 10.3389/fnins.2015.00481 (PMC4686704; doi:10.3389/fnins.2015.00481)
Supplement: Supplementary file 1 [file DataSheet1.zip]

Archive with 9 entries (8 files):
- AddtionalMaterial/cards_1.aedat
- AddtionalMaterial/mat2dat.m
- AddtionalMaterial/create_fig2.m
- AddtionalMaterial/create_fig3.m
- AddtionalMaterial/dat2mat_pk.m
- AddtionalMaterial/mnist_0_scale04_0001.aedat
- AddtionalMaterial/create_fig6.m
- AddtionalMaterial/create_fig5.m
- AddtionalMaterial/
