# Supplementary material for: Poker-DVS and MNIST-DVS. Their History, How They Were Made, and Other Details
Source: Front Neurosci. 2015 Dec 22;9:481. doi: 10.3389/fnins.2015.00481 (PMC4686704; doi:10.3389/fnins.2015.00481)
Supplement: Supplementary file 1 [file DataSheet1.zip › AddtionalMaterial/create_fig2.m]

clf
cin = dat2mat_pk('cards_1.aedat');
hf=plot(cin(:,1)*1e-6,127-cin(:,5),'.');
h=gca;
fs=get(h,'FontSize')
set(h,'PlotBoxAspectRatio',[5 1 1])
fmrk=get(get(h,'Children'),'MarkerSize');
%h=gca;
set(h,'FontSize',fs/5*5*0.5)
axis([0.12 1.463 0 126])
xlabel('time (sec)')
ylabel('y')
print -depsc -r300 fig2a.eps

set(h,'PlotBoxAspectRatio',[4 1 1])
set(hf,'MarkerSize',fmrk/4*5);
%h=gca;
set(h,'FontSize',fs/4*5*0.5)
axis([1.122 1.193 0 126])
xlabel('time (sec)')
ylabel('y')
print -depsc -r300 fig2b.eps

tref = 1173000; %1154000;
ii = find(cin(:,1)>tref-300 & cin(:,1)<tref+300);
c2=cin(ii,:);
hf=plot(c2(:,4),127-c2(:,5),'.');
set(hf,'MarkerSize',fmrk/1*3)
set(gca,'FontSize',fs/1*5*0.4)
axis([0 127 0 127])
axis 'square'
xlabel('x')
ylabel('y')
print -depsc -r300 fig2c.eps
