# Supplementary material for: Poker-DVS and MNIST-DVS. Their History, How They Were Made, and Other Details
Source: Front Neurosci. 2015 Dec 22;9:481. doi: 10.3389/fnins.2015.00481 (PMC4686704; doi:10.3389/fnins.2015.00481)
Supplement: Supplementary file 1 [file DataSheet1.zip › AddtionalMaterial/create_fig3.m]

%function pp = spec()
dd = dat2mat_pk('mnist_0_scale04_0001.aedat');
figure(1)
i1=8150;
i2=8651;
plot(dd(i1:i2,1)*1e-6,dd(i1:i2,5),'.')
axis([1.145 1.22 0 127]);
%[a i1]=min(abs(dd(:,1)-1.02e6));
%[a i2]=min(abs(dd(:,1)-1.09e6));
set(gca,'PlotBoxAspectRatio',[5 1 1])
set(gca,'FontSize',5)
xlabel('Time (sec)')
ylabel('y')
print -depsc -r300 fig3a.eps
tend=dd(end,1);
vv=zeros(tend+1,1);
ii=dd(:,1);
for i=1:length(ii)
    vv(ii(i)+1)=vv(ii(i)+1)+1;
end

Fs = 1e6;
L = length(vv);
vv=vv-sum(vv)/L;
NFFT = 2^nextpow2(L);
ff = fft(vv,NFFT)/L;
f = Fs/2*linspace(0,1,NFFT/2+1);
figure(2)
plot(f,2*abs(ff(1:NFFT/2+1)))
axis([0 100 0 3e-3])
xlabel('Frequency (Hz)')
print -depsc -r300 fig3b.eps

t_new=[0:length(ii)-1]'*(tend/(length(ii)-1));
ii_max=max(ii);
dii=diff(ii);
mean_dii=mean(dii)
std_dii=std(dii)
randn('seed',0);
%ii2=(t_new+(1*std_dii/sqrt(2))*randn(length(ii),1));
ii2=cumsum(mean_dii+2*std_dii*randn(length(ii),1));
ii2=ii2-min(ii2);
ii2_max=max(ii2);
ii2=round(ii2*ii_max/ii2_max);
ii2=sort(ii2);
vv2 = zeros(tend+1,1);
for i=1:length(ii2)
    vv2(ii2(i)+1)=vv2(ii2(i)+1)+1;
end
dii2=diff(ii2);
mean_dii2=mean(dii2)
std_dii2=std(dii2)

vv2=vv2-sum(vv2)/L;
ff2 = fft(vv2,NFFT)/L;
figure(3)
plot(f,2*abs(ff2(1:NFFT/2+1)))
axis([0 100 0 3e-3])
xlabel('Frequency (Hz)')
print -depsc -r300 fig3c.eps

dd2=dd;
dd2(:,1)=ii2;
mat2dat(dd2,'out.dat');

figure(4)
plot(dd2(i1:i2,1)*1e-6,dd2(i1:i2,5),'.')
axis([1.145 1.22 0 127]);
set(gca,'PlotBoxAspectRatio',[5 1 1])
set(gca,'FontSize',5)
xlabel('Time (sec)')
ylabel('y')
print -depsc -r300 fig3d.eps
