# Supplementary material for: Poker-DVS and MNIST-DVS. Their History, How They Were Made, and Other Details
Source: Front Neurosci. 2015 Dec 22;9:481. doi: 10.3389/fnins.2015.00481 (PMC4686704; doi:10.3389/fnins.2015.00481)
Supplement: Supplementary file 1 [file DataSheet1.zip › AddtionalMaterial/create_fig6.m]

%
% run this script inside the folder where all poker pip tracked and extracted symbol sequences are stored:
% xclubxx.aedat, xdiamondxx.aedat, xheartxx.aedat, xspadexx.aedat
% you also need in this folder dat2mat_pk.m, or in the path.
%


clear

if exist('result.mat','file') == 0
    clubs=cell(30,1);
    clubs{1}='xclub01.aedat';
    clubs{2}='xclub02i.aedat';
    clubs{3}='xclub03.aedat';
    clubs{4}='xclub04.aedat';
    clubs{5}='xclub05i.aedat';
    clubs{6}='xclub06.aedat';
    clubs{7}='xclub07.aedat';
    clubs{8}='xclub08i.aedat';
    clubs{9}='xclub09i.aedat';
    clubs{10}='xclub10i.aedat';
    clubs{11}='xclub11.aedat';
    clubs{12}='xclub12.aedat';
    clubs{13}='xclub13.aedat';
    clubs{14}='xclub14i.aedat';
    clubs{15}='xclub15i.aedat';
    clubs{16}='xclub16i.aedat';
    clubs{17}='xclub17.aedat';
    clubs{18}='xclub18.aedat';
    clubs{19}='xclub19.aedat';
    clubs{20}='xclub20.aedat';
    clubs{21}='xclub21i.aedat';
    clubs{22}='xclub22i.aedat';
    clubs{23}='xclub23i.aedat';
    clubs{24}='xclub24.aedat';
    clubs{25}='xclub25.aedat';
    clubs{26}='xclub26.aedat';
    clubs{27}='xclub27.aedat';
    clubs{28}='xclub28.aedat';
    clubs{29}='xclub29i.aedat';
    clubs{30}='xclub30i.aedat';
    
    diamonds=cell(43,1);
    diamonds{1}='xdiamond01.aedat';
    diamonds{2}='xdiamond02i.aedat';
    diamonds{3}='xdiamond03.aedat';
    diamonds{4}='xdiamond04.aedat';
    diamonds{5}='xdiamond05.aedat';
    diamonds{6}='xdiamond06.aedat';
    diamonds{7}='xdiamond07i.aedat';
    diamonds{8}='xdiamond08.aedat';
    diamonds{9}='xdiamond09.aedat';
    diamonds{10}='xdiamond10.aedat';
    diamonds{11}='xdiamond11.aedat';
    diamonds{12}='xdiamond12.aedat';
    diamonds{13}='xdiamond13.aedat';
    diamonds{14}='xdiamond14.aedat';
    diamonds{15}='xdiamond15.aedat';
    diamonds{16}='xdiamond16.aedat';
    diamonds{17}='xdiamond17.aedat';
    diamonds{18}='xdiamond18.aedat';
    diamonds{19}='xdiamond19.aedat';
    diamonds{20}='xdiamond20.aedat';
    diamonds{21}='xdiamond21.aedat';
    diamonds{22}='xdiamond22.aedat';
    diamonds{23}='xdiamond23i.aedat';
    diamonds{24}='xdiamond24i.aedat';
    diamonds{25}='xdiamond25.aedat';
    diamonds{26}='xdiamond26.aedat';
    diamonds{27}='xdiamond27.aedat';
    diamonds{28}='xdiamond28i.aedat';
    diamonds{29}='xdiamond29i.aedat';
    diamonds{30}='xdiamond30.aedat';
    diamonds{31}='xdiamond31.aedat';
    diamonds{32}='xdiamond32.aedat';
    diamonds{33}='xdiamond33.aedat';
    diamonds{34}='xdiamond34.aedat';
    diamonds{35}='xdiamond35i.aedat';
    diamonds{36}='xdiamond36i.aedat';
    diamonds{37}='xdiamond37.aedat';
    diamonds{38}='xdiamond38.aedat';
    diamonds{39}='xdiamond39.aedat';
    diamonds{40}='xdiamond40.aedat';
    diamonds{41}='xdiamond41.aedat';
    diamonds{42}='xdiamond42.aedat';
    diamonds{43}='xdiamond43.aedat';
    
    hearts=cell(23,1);
    hearts{1}='xheart01.aedat';
    hearts{2}='xheart02.aedat';
    hearts{3}='xheart03.aedat';
    hearts{4}='xheart04.aedat';
    hearts{5}='xheart05.aedat';
    hearts{6}='xheart06.aedat';
    hearts{7}='xheart07.aedat';
    hearts{8}='xheart08.aedat';
    hearts{9}='xheart09.aedat';
    hearts{10}='xheart10.aedat';
    hearts{11}='xheart11.aedat';
    hearts{12}='xheart12.aedat';
    hearts{13}='xheart13.aedat';
    hearts{14}='xheart14.aedat';
    hearts{15}='xheart15.aedat';
    hearts{16}='xheart16.aedat';
    hearts{17}='xheart17.aedat';
    hearts{18}='xheart18.aedat';
    hearts{19}='xheart19.aedat';
    hearts{20}='xheart20.aedat';
    hearts{21}='xheart21.aedat';
    hearts{22}='xheart22.aedat';
    hearts{23}='xheart23.aedat';
    
    spades=cell(35,1);
    spades{1}='xspade01.aedat';
    spades{2}='xspade02.aedat';
    spades{3}='xspade03.aedat';
    spades{4}='xspade04.aedat';
    spades{5}='xspade05.aedat';
    spades{6}='xspade06i.aedat';
    spades{7}='xspade07i.aedat';
    spades{8}='xspade08.aedat';
    spades{9}='xspade09.aedat';
    spades{10}='xspade10.aedat';
    spades{11}='xspade11.aedat';
    spades{12}='xspade12.aedat';
    spades{13}='xspade13.aedat';
    spades{14}='xspade14.aedat';
    spades{15}='xspade15.aedat';
    spades{16}='xspade16.aedat';
    spades{17}='xspade17i.aedat';
    spades{18}='xspade18i.aedat';
    spades{19}='xspade19i.aedat';
    spades{20}='xspade20.aedat';
    spades{21}='xspade21.aedat';
    spades{22}='xspade22.aedat';
    spades{23}='xspade23i.aedat';
    spades{24}='xspade24i.aedat';
    spades{25}='xspade25.aedat';
    spades{26}='xspade26.aedat';
    spades{27}='xspade27.aedat';
    spades{28}='xspade28.aedat';
    spades{29}='xspade29i.aedat';
    spades{30}='xspade30i.aedat';
    spades{31}='xspade31.aedat';
    spades{32}='xspade32.aedat';
    spades{33}='xspade33i.aedat';
    spades{34}='xspade34.aedat';
    spades{35}='xspade35.aedat';
    
    result=zeros(4,8);
    
    %Compute clubs
            mdt=0;
            sdt=0;
            mdx=0;
            sdx=0;
            mdy=0;
            sdy=0;
            mdp=0;
            sdp=0;
            nsamp=30;
            for i=1:nsamp
                cin=dat2mat_pk(clubs{i});
                dt = diff(cin(:,1));
                mdt = mdt + mean(dt);
                sdt = sdt + std(dt);
                dx = diff(cin(:,4));
                mdx = mdx + mean(dx);
                sdx = sdx + std(dx);
                dy = diff(cin(:,5));
                mdy = mdy + mean(dy);
                sdy = sdy + std(dy);
                dp = diff(cin(:,6));
                mdp = mdp + mean(dp);
                sdp = sdp + std(dp);
            end
            mdt = mdt/nsamp;
            sdt = sdt/nsamp;
            mdx = mdx/nsamp;
            sdx = sdx/nsamp;
            mdy = mdy/nsamp;
            sdy = sdy/nsamp;
            mdp = mdp/nsamp;
            sdp = sdp/nsamp;
            result(1,1)=mdt;
            result(1,2)=sdt;
            result(1,3)=mdx;
            result(1,4)=sdx;
            result(1,5)=mdy;
            result(1,6)=sdy;
            result(1,7)=mdp;
            result(1,8)=sdp;
            
      %Compute diamonds
            mdt=0;
            sdt=0;
            mdx=0;
            sdx=0;
            mdy=0;
            sdy=0;
            mdp=0;
            sdp=0;
            nsamp=43;
            for i=1:nsamp
                cin=dat2mat_pk(diamonds{i});
                dt = diff(cin(:,1));
                mdt = mdt + mean(dt);
                sdt = sdt + std(dt);
                dx = diff(cin(:,4));
                mdx = mdx + mean(dx);
                sdx = sdx + std(dx);
                dy = diff(cin(:,5));
                mdy = mdy + mean(dy);
                sdy = sdy + std(dy);
                dp = diff(cin(:,6));
                mdp = mdp + mean(dp);
                sdp = sdp + std(dp);
            end
            mdt = mdt/nsamp;
            sdt = sdt/nsamp;
            mdx = mdx/nsamp;
            sdx = sdx/nsamp;
            mdy = mdy/nsamp;
            sdy = sdy/nsamp;
            mdp = mdp/nsamp;
            sdp = sdp/nsamp;
            result(2,1)=mdt;
            result(2,2)=sdt;
            result(2,3)=mdx;
            result(2,4)=sdx;
            result(2,5)=mdy;
            result(2,6)=sdy;
            result(2,7)=mdp;
            result(2,8)=sdp;
            
     %Compute hearts
            mdt=0;
            sdt=0;
            mdx=0;
            sdx=0;
            mdy=0;
            sdy=0;
            mdp=0;
            sdp=0;
            nsamp=23;
            for i=1:nsamp
                cin=dat2mat_pk(hearts{i});
                dt = diff(cin(:,1));
                mdt = mdt + mean(dt);
                sdt = sdt + std(dt);
                dx = diff(cin(:,4));
                mdx = mdx + mean(dx);
                sdx = sdx + std(dx);
                dy = diff(cin(:,5));
                mdy = mdy + mean(dy);
                sdy = sdy + std(dy);
                dp = diff(cin(:,6));
                mdp = mdp + mean(dp);
                sdp = sdp + std(dp);
            end
            mdt = mdt/nsamp;
            sdt = sdt/nsamp;
            mdx = mdx/nsamp;
            sdx = sdx/nsamp;
            mdy = mdy/nsamp;
            sdy = sdy/nsamp;
            mdp = mdp/nsamp;
            sdp = sdp/nsamp;
            result(3,1)=mdt;
            result(3,2)=sdt;
            result(3,3)=mdx;
            result(3,4)=sdx;
            result(3,5)=mdy;
            result(3,6)=sdy;
            result(3,7)=mdp;
            result(3,8)=sdp;
            
      %Compute spades
            mdt=0;
            sdt=0;
            mdx=0;
            sdx=0;
            mdy=0;
            sdy=0;
            mdp=0;
            sdp=0;
            nsamp=35;
            for i=1:nsamp
                cin=dat2mat_pk(spades{i});
                dt = diff(cin(:,1));
                mdt = mdt + mean(dt);
                sdt = sdt + std(dt);
                dx = diff(cin(:,4));
                mdx = mdx + mean(dx);
                sdx = sdx + std(dx);
                dy = diff(cin(:,5));
                mdy = mdy + mean(dy);
                sdy = sdy + std(dy);
                dp = diff(cin(:,6));
                mdp = mdp + mean(dp);
                sdp = sdp + std(dp);
            end
            mdt = mdt/nsamp;
            sdt = sdt/nsamp;
            mdx = mdx/nsamp;
            sdx = sdx/nsamp;
            mdy = mdy/nsamp;
            sdy = sdy/nsamp;
            mdp = mdp/nsamp;
            sdp = sdp/nsamp;
            result(4,1)=mdt;
            result(4,2)=sdt;
            result(4,3)=mdx;
            result(4,4)=sdx;
            result(4,5)=mdy;
            result(4,6)=sdy;
            result(4,7)=mdp;
            result(4,8)=sdp;
            
    save result result
else      
    load result
end

figure(1)
  h=plot(result(:,1),'o-b','LineWidth',2)
  set(gca,'FontSize',15)
  set(gca,'XTick',[1:4])
  set(gca,'XTickLabel',{'club' 'diamond' 'heart' 'spade'})
  xlabel('Poker Symbol');
  ylabel('mean(\Deltat) (\mus)')
  axis 'tight'
  print -dpng mean_p_dt.png
  
figure(2)
  h=plot(result(:,2),'o-b','LineWidth',2)
  set(gca,'FontSize',15)
  set(gca,'XTick',[1:4])
  set(gca,'XTickLabel',{'club' 'diamond' 'heart' 'spade'})
  xlabel('Poker Symbol');
  ylabel('\sigma(\Deltat) (\mus)')
  axis 'tight'
  print -dpng sigma_p_dt.png
  
figure(3)
  h=plot(result(:,4),'o-b','LineWidth',2)
  set(gca,'FontSize',15)
  set(gca,'XTick',[1:4])
  set(gca,'XTickLabel',{'club' 'diamond' 'heart' 'spade'})
  xlabel('Poker Symbol');
  ylabel('\sigma(\Deltax) (pixels)')
  axis 'tight'
  print -dpng sigma_p_dx.png
  
figure(4)
  h=plot(result(:,6),'o-b','LineWidth',2)
  set(gca,'FontSize',15)
  set(gca,'XTick',[1:4])
  set(gca,'XTickLabel',{'club' 'diamond' 'heart' 'spade'})
  xlabel('Poker Symbol');
  ylabel('\sigma(\Deltay) (pixels)')
  axis 'tight'
  print -dpng sigma_p_dy.png  


  
  
