# Supplementary material for: Poker-DVS and MNIST-DVS. Their History, How They Were Made, and Other Details
Source: Front Neurosci. 2015 Dec 22;9:481. doi: 10.3389/fnins.2015.00481 (PMC4686704; doi:10.3389/fnins.2015.00481)
Supplement: Supplementary file 1 [file DataSheet1.zip › AddtionalMaterial/create_fig5.m]

clear

if exist('result.mat','file') == 0
    scale=[4 8 16];
    addpath(cd);
    nsamp = 1000;
    if nsamp>1000
        error('nsamp must be <= 1000');
    end
    result=zeros(10,3,9);
    for dig=0:9
        for isc=1:3
            sc=scale(isc);
            Ns=0;
            mdt=0;
            sdt=0;
            mdx=0;
            sdx=0;
            mdy=0;
            sdy=0;
            mdp=0;
            sdp=0;
            for i=1:nsamp
                fname_in=sprintf('grabbed_data%d/scale%d/mnist_%d_scale%02d_%04d.aedat',dig,sc,dig,sc,i);
                cin=dat2mat(fname_in);
                dt = diff(cin(:,1));
%                 jj = find(dt==0);
%                 ii=find(cin(jj,4)==cin(jj+1,4) & cin(jj,5)==cin(jj+1,5));
%                 zz=ones(length(dt),1);
%                 zz(jj(ii))=0;
%                 jj=find(zz==1);
%                 dt = dt(jj);
                Ns = Ns + length(dt)+1;
                mdt = mdt + mean(dt);
                sdt = sdt + std(dt);
                dx = diff(cin(:,4));
                mdx = mdx + mean(dx);
                sdx = sdx + std(dx);
                dy = diff(cin(:,5));
                mdy = mdy + mean(dy);
                sdy = sdy + std(dy);
                dp = diff(cin(:,6));
                mdp = mdp + mean(dp);
                sdp = sdp + std(dp);
            end
            Ns = Ns/nsamp;
            mdt = mdt/nsamp;
            sdt = sdt/nsamp;
            mdx = mdx/nsamp;
            sdx = sdx/nsamp;
            mdy = mdy/nsamp;
            sdy = sdy/nsamp;
            mdp = mdp/nsamp;
            sdp = sdp/nsamp;
            result(dig+1,isc,1)=mdt;
            result(dig+1,isc,2)=sdt;
            result(dig+1,isc,3)=mdx;
            result(dig+1,isc,4)=sdx;
            result(dig+1,isc,5)=mdy;
            result(dig+1,isc,6)=sdy;
            result(dig+1,isc,7)=mdp;
            result(dig+1,isc,8)=sdp;
            result(dig+1,isc,9)=Ns;
        end
    end
else
    load result
end

figure(1)
  h=plot(result(:,1,1),'o-b','LineWidth',2);
  hold on
  plot(result(:,2,1),'v-r','LineWidth',2)
  plot(result(:,3,1),'*-g','LineWidth',2)
  hold off
  set(gca,'FontSize',15)
  set(gca,'LineWidth',2)
  legend('scale 4','scale 8','scale 16');
  set(gca,'XTick',[1:10])
  set(gca,'XTickLabel',[0 1 2 3 4 5 6 7 8 9])
  xlabel('MNIST Digit');
  ylabel('mean(\Deltat) (\mus)')
  axis 'tight'
  print -dpng mean_dt.png
  
figure(2)
  plot(result(:,1,2)./result(:,1,1),'o-b','LineWidth',2)
  hold on
  plot(result(:,2,2)./result(:,2,1),'v-r','LineWidth',2)
  plot(result(:,3,2)./result(:,3,1),'*-g','LineWidth',2)
  hold off
  set(gca,'FontSize',15)
  legend('scale 4','scale 8','scale 16','Location','NorthWest');
  set(gca,'XTick',[1:10])
  set(gca,'XTickLabel',[0 1 2 3 4 5 6 7 8 9])
  xlabel('MNIST Digit');
  ylabel('\sigma(\Deltat)/mean(\Deltat)')
  axis 'tight'
  print -dpng sigma_dt.png
  
figure(3)
  plot(result(:,1,4),'o-b','LineWidth',2)
  hold on
  plot(result(:,2,4),'v-r','LineWidth',2)
  plot(result(:,3,4),'*-g','LineWidth',2)
  hold off
  set(gca,'FontSize',15)
  legend('scale 4','scale 8','scale 16');
  set(gca,'XTick',[1:10])
  set(gca,'XTickLabel',[0 1 2 3 4 5 6 7 8 9])
  xlabel('MNIST Digit');
  ylabel('\sigma(\Deltax) (pixels)')
  axis 'tight'
  print -dpng sigma_dx.png
  
figure(4)
  plot(result(:,1,6),'o-b','LineWidth',2)
  hold on
  plot(result(:,2,6),'v-r','LineWidth',2)
  plot(result(:,3,6),'*-g','LineWidth',2)
  hold off
  set(gca,'FontSize',15)
  legend('scale 4','scale 8','scale 16');
  set(gca,'XTick',[1:10])
  set(gca,'XTickLabel',[0 1 2 3 4 5 6 7 8 9])
  xlabel('MNIST Digit');
  ylabel('\sigma(\Deltay) (pixels)')
  axis 'tight'
  print -dpng sigma_dy.png
  
figure(5)
  plot(result(:,1,9),'o-b','LineWidth',2)
  hold on
  plot(result(:,2,9),'v-r','LineWidth',2)
  plot(result(:,3,9),'*-g','LineWidth',2)
  hold off
  set(gca,'FontSize',15)
  legend('scale 4','scale 8','scale 16');
  set(gca,'XTick',[1:10])
  set(gca,'XTickLabel',[0 1 2 3 4 5 6 7 8 9])
  xlabel('MNIST Digit');
  ylabel('mean(N_{evs})');
  axis 'tight'
  print -dpng Nevs.png
 
%figure(1);print -dpng mean_dt.png;figure(2);print -dpng sigma_dt.png;figure(3);print -dpng sigma_dx.png;figure(4);print -dpng sigma_dy.png;figure(5);print -dpng Nevs.png;
